# Supplementary material for: Camera Traps on Wildlife Crossing Structures as a Tool in Gray Wolf (Canis lupus) Management - Five-Years Monitoring of Wolf Abundance Trends in Croatia
Source: PLoS One. 2016 Jun 21;11(6):e0156748. doi: 10.1371/journal.pone.0156748 (PMC4915698; doi:10.1371/journal.pone.0156748)
Supplement: S2 Table — (XLSX) [file pone.0156748.s005.xlsx]

## Sheet: Wolf
Data used in this study - wolf abundance trends.
Number of wolf events
Wildlife crossing structure	Structure type	Monitoring year
		2009/2010	2010/2011	2011/2012	2012/2013	2013/2014
IB	Green bridge	3	2	2	0	0
MG		0	2	3	5	1
VAR		1	2	0	0	1
OSM		43	9	5	2	1
RO		1	1	0	0	4
KON		5	0	3	1	35
GRABA	Viaduct	-	8	1	-	-
SUV		-	11	6	-	-
MP		-	132	21	-	-
GRABARA		-	5	1	-	-
Minimal wolf pack size
Wildlife crossing structure	Structure type	Monitoring year
		2009/2010	2010/2011	2011/2012	2012/2013	2013/2014
IB	Green bridge	1	1	2	0	0
MG		0	1	3	1	1
VAR		1	1	0	0	1
OSM		8	1	1	1	1
RO		1	1	0	0	3
KON		4	0	3	4	7
GRABA	Viaduct	-	7	1	-	-
SUV		-	3	2	-	-
MP		-	11	3	-	-
GRABARA		-	5	1	-	-

## Sheet: Prey
Data used in this study - prey abundance trends.
Number of wild boar events							Number of red deer events							Number of roe deer events
Green bridge	Monitoring year						Green bridge	Monitoring year						Green bridge	Monitoring year
	2009/2010	2010/2011	2011/2012	2012/2013	2013/2014			2009/2010	2010/2011	2011/2012	2012/2013	2013/2014			2009/2010	2010/2011	2011/2012	2012/2013	2013/2014
IB	147	85	49	169	92		IB	17	1	14	24	48		IB	557	542	548	693	838
MG	3	1	1	3	2		MG	0	0	3	1	0		MG	109	67	45	164	337
VAR	47	43	43	37	8		VAR	1	0	1	0	2		VAR	90	75	123	130	193
OSM	66	22	18	35	14		OSM	0	0	0	0	0		OSM	0	0	1	0	0
RO	12	0	14	1	0		RO	0	0	0	0	0		RO	0	0	0	0	1
KON	12	0	9	2	9		KON	0	0	0	0	0		KON	0	0	1	0	0
Minimal wild boar herd size							Minimal red deer herd size							Minimal roe deer herd size
Green bridge	Monitoring year						Green bridge	Monitoring year						Green bridge	Monitoring year
	2009/2010	2010/2011	2011/2012	2012/2013	2013/2014			2009/2010	2010/2011	2011/2012	2012/2013	2013/2014			2009/2010	2010/2011	2011/2012	2012/2013	2013/2014
IB	6	4	7	19	10		IB	2	1	3	3	4		IB	3	3	3	3	3
MG	2	1	1	2	3		MG	0	0	1	1	0		MG	2	3	2	3	3
VAR	3	14	10	12	15		VAR	1	0	1	0	1		VAR	3	4	4	3	3
OSM	2	2	1	4	6		OSM	0	0	0	0	0		OSM	0	0	1	0	0
RO	1	0	10	1	0		RO	0	0	0	0	0		RO	0	0	0	0	1
KON	6	0	11	3	7		KON	0	0	0	0	0		KON	0	0	1	0	0

## Sheet: External data
External data used in this study.
Total number of registered domestic animals per county										Human-caused wolf mortality
County	Year									County		Year
	2009	2010	2011	2012	2013	2014						2009/2010	2010/2011	2011/2012	2012/2013	2013/2014
Karlovac	39955	24933	33184	40026	38467	41773				Karlovac	accidental casualties	0	1	0	0	0
Lika-Senj	67631	69417	73196	90122	85622	85903					legal cull	0	0	0	0	0
Split-Dalmatia	72130	55433	59325	69805	66082	63656					total mortality	0	1	0	0	0
										Lika-Senj	accidental casualties	2	5	1	1	1
Number of domestic animals (cattle, goat, sheep, horse and donkey) killed by wolves											legal cull	3	5	5	3	0
County	Year										total mortality	5	10	6	4	1
	2009	2010	2011	2012	2013	2014				Split-Dalmatia	accidental casualties	9	7	3	3	4
Karlovac	59	2	7	4	1	10					legal cull	0	5	5	4	0
Lika-Senj	91	32	30	58	72	17					total mortality	9	12	8	7	4
Split-Dalmatia	772	511	560	714	685	864
References:
Jeremić, J. (2011) Izvješće o stanju populacije vuka u Hrvatskoj u 2011. godini. Državni zavod za zaštitu prirode, Zagreb.
Jeremić, J., Kusak, J. & Skroza, N. (2012) Izvješće o stanju populacije vuka u Hrvatskoj u 2012. godini. Državni zavod za zaštitu prirode, Zagreb.
Jeremić, J., Skroza, N., Štrbenac, A., Kusak, J. & Huber, Đ. (2013) Izvješće o stanju populacije vuka u Hrvatskoj u 2013. godini. Državni zavod za zaštitu prirode, Zagreb.
Jeremić, J., Štrbenac, A., Kusak, J. & Huber, Đ. (2015) Izvješće o stanju populacije vuka u Hrvatskoj u 2015. godini. Hrvatska agencija za okoliš i prirodu, Zagreb.
Oković, P. (2009) Izvješće o stanju populacije vuka u Hrvatskoj u 2009. godini. Državni zavod za zaštitu prirode, Zagreb.
Oković, P. (2010) Izvješće o stanju populacije vuka u Hrvatskoj u 2010. godini. Državni zavod za zaštitu prirode, Zagreb.
